# Supplementary material for: Process-Modulated Flavor Formation and Establishment of Predictive Modeling for Aroma in Spicy Anchovies
Source: Molecules. 2025 Dec 23;31(1):57. doi: 10.3390/molecules31010057 (PMC12786851; doi:10.3390/molecules31010057)
Supplement: Supplementary file 1 [file molecules-31-00057-s001.zip]

Archive with 1 entries (1 files):
- molecules-3996771-supplementary.pdf
